# Supplementary material for: The More the Better—Investigation of Polymethoxylated N-Carboranyl Quinazolines as Novel Hybrid Breast Cancer Resistance Protein Inhibitors
Source: Pharmaceutics. 2023 Jan 10;15(1):241. doi: 10.3390/pharmaceutics15010241 (PMC9866861; doi:10.3390/pharmaceutics15010241)
Supplement: Supplementary file 1 [file pharmaceutics-15-00241-s001.zip]

Archive with 1 entries (1 files):
- pharmaceutics-2107174-supplementary.pdf
